# Supplementary material for: Repurposing of a library for high-content screening of inhibitors against Echinococcus granulosus
Source: Parasit Vectors. 2024 Sep 3;17:373. doi: 10.1186/s13071-024-06456-6 (PMC11370232; doi:10.1186/s13071-024-06456-6)
Supplement: Supplementary file 2 — Additional file 2: Dataset S1. Summary of secondary hits from the ReFRAME library. [file 13071_2024_6456_MOESM2_ESM.xlsx]

## Sheet: Sheet1
Anti-echinococcus activity % of death
50uM	10uM	2uM	0.5uM	Name	category	MOA
100	100	100	100	Staurosporine	cancer	CDK1/Cyclin B Inhibitors; CDK2/Cyclin A Inhibitors; CDK5/p25 Inhibitors; Checkpoint Kinase 1 (Chk1) Inhibitors; Cytoplasmic Tyrosine-Protein Kinase BMX Inhibitors; G Protein-Coupled Receptor GPR35 Agonists; Glycogen Synthase Kinase 3 beta (GSK-3beta; tau Protein Kinase I) Inhibitors; Leucine-Rich Repeat Kinase 2 (LRRK2; Dardarin) Inhibitors; Na+/H+ Exchanger (NHE) Inhibitors; PROTEIN TYROSINE KIN…	CN[C@@H]1C[C@H]2O[C@]([C@@H]1OC)(C)n1c3ccccc3c3c1c1n2c2ccccc2c1c1c3CNC1=O	C28H26N4O3	466.541	AAA098795	CBR-001-571-458-6	GHDDI384P0017	E08
100	100	100	0	bardoxolone methyl	Inflammation	Activator; Angiogenesis Inhibitors; Antiinflammatory Drugs; Apoptosis Inducers; Apoptosis stimulant; Bcl-2 Inhibitors; Glutathione Reductase (NADPH) Activators; Heme Oxygenase Activators; IKK beta Inhibitor; IKK-1 (IKK-alpha) Inhibitors; Inhibitor; NF-kappaB (NFKB) Activation Inhibitors; Nitric Oxide (NO) Production Inhibitors; Nuclear Factor Erythroid 2-Related Factor 2 (NFE2-Related Factor 2; N…	N#CC1=C[C@@]2(C)[C@H](C(C1=O)(C)C)CC[C@@]1(C2=CC(=O)C2[C@@]1(C)CC[C@@]1([C@H]2CC(C)(C)CC1)C(=O)OC)C	C32H43NO4	505.699	AAA099018	CBR-001-597-311-2	GHDDI384P0017	A13
100	100	100	0	PHENYLMERCURIC BORATE	antimicrobial	no MoA given	[Hg+]c1ccccc1	C6H5Hg	277.7	AAA092480	CBR-001-574-504-7	GHDDI384P0021	E16
100	100	100	0	IMD-0354	cancer	IKAPPA B KINASE BETA Inhibitor; IKK-2 (IKK-beta) Inhibitors; IKK1 inhibitor; IKK2 inhibitor; NF-kappaB (NFKB) Activation Inhibitors; Protein kinase inhibitor; Signal Transduction Modulators	Clc1ccc(c(c1)C(=O)Nc1cc(cc(c1)C(F)(F)F)C(F)(F)F)O	C15H8ClF6NO2	383.67	AAA093045	CBR-001-584-862-1	GHDDI384P0022	K13
100	100	70	0	Calcimycin	anti-parasite	ANTIBIOTIC; Antibiotics; Pharmacological Tools Class	CNc1ccc2c(c1C(=O)O)nc(o2)C[C@H]1O[C@@]2(CC[C@H]1C)O[C@@H]([C@@H](C[C@H]2C)C)[C@@H](C(=O)c1ccc[nH]1)C	C29H37N3O6	523.63	AAA093539	CBR-001-840-513-5	GHDDI384P0023	D19
100	100	60	0	Niclosamide	anti-parasite	Autophagy Inducers; Pseudomonas aeruginosa Quorum Sensing Inhibitors; SARS-CoV proteinase Inhibitor; Wnt Signaling Inhibitors	Clc1ccc(c(c1)C(=O)Nc1ccc(cc1Cl)[N+](=O)[O-])O	C13H8Cl2N2O4	327.12			GHDDI384P0029	D14
100	100	60	0	RH 1	cancer	Alkylating agent; DNA-Damaging Drugs; Anticancer; Non-Hodgkin's Lymphoma Therapy; Oncolytic Drugs; Solid Tumors Therapy	OCC1=C(N2CC2)C(=O)C(=C(C1=O)N1CC1)C	C12H14N2O3	234.255	AAA084781	CBR-001-670-329-0	GHDDI384P0008	P11
100	100	60	0	TJN-598	Inflammation	Inhibitor; PHOSPHODIESTERASE 4; Phosphodiesterase PDE4 Inhibitors; Signal Transduction Modulators; TGF BETA 1 RECEPTOR; TNF ALPHA Inhibitor	COc1ccc(cc1OC)C(=O)CN(C)C(=O)\C=C\c1cccnc1	C19H20N2O4	265.33	AAA086003	CBR-001-584-483-4	GHDDI384P0010	J08
100	100	50	0	0/P35	gastric acid secretion	H+ K+ transporting ATPase inhibitor	COC1C(OC(=O)C)C(OC2CC[C@]3([C@H](C2)CCC2[C@@H]3CC[C@]3(C2(O)CC[C@H]3c2ccc(=O)oc2)C)C=O)OC(C1OC(=O)C)C	C35H48O11	644.758	AAA095552	CBR-001-572-343-0	GHDDI384P0011	F21
100	100	50	0	bardoxolone	Inflammation	Angiogenesis Inhibitors; Antiinflammatory Drugs; Apoptosis Inducers; Apoptosis stimulant; COX-2 Agonist; Inhibitor; NF-kappaB (NFKB) Activators; Nitric Oxide (NO) Production Inhibitors; Nuclear Factor Erythroid 2-Related Factor 2 (NFE2-Related Factor 2; NFE2L2; NRF2) Activators; PPARgamma Agonists; Peroxisome proliferator activated receptor gamma; Reducing agent; Signal Transduction Modulators; T…	N#CC1=C[C@@]2(C)[C@H](C(C1=O)(C)C)CC[C@@]1(C2=CC(=O)[C@H]2[C@@]1(C)CC[C@@]1([C@H]2CC(C)(C)CC1)C(=O)O)C	C31H41NO4	491.672			GHDDI384P0025	I17
100	100	40	0	MPC-2130	cancer	Apoptosis Inducer; Apoptosis Inducers; Anticancer; Hematological Cancer Therapy; Solid Tumors Therapy	Clc1ccc(c(c1)C(=O)Nc1cc(ccc1Oc1ccc(c2c1cccc2)Cl)C(F)(F)F)O	C24H14Cl2F3NO3	492.28	AAA082238	CBR-001-670-800-2	GHDDI384P0002	C07
100	100	30	0	MERCUFENOL CHLORIDE	antimicrobial	no MoA given	Oc1ccccc1[Hg]Cl	C6H5ClHgO	329.15	AAA082557	CBR-001-593-296-4	GHDDI384P0003	D18
100	100	30	0	Sanguinarium chloride	Inflammation	Acetylcholinesterase (AChE) Inhibitors; Apoptosis Inducers; Caspase 3 Activators; FtsZ Inhibitors; Rho GTPase Inhibitors; Signal Transduction Modulators	C[n+]1cc2c3OCOc3ccc2c2c1c1cc3OCOc3cc1cc2	C20H14NO4	332.334	AAA093296	CBR-001-624-585-5	GHDDI384P0023	P06
100	100	20	0	PPA904	diabetic foot; Wound-healing	Antiulcer; ANTI-ULCER; Acne vulgaris; Ulcer, diabetic foot; Wound-healing	CCCCN(c1ccc2c(c1)[s+]c1c(n2)ccc(c1)N(CCCC)CCCC)CCCC	C28H42N3S	452.72	AAA084001	CBR-001-633-884-4	GHDDI384P0006	A21
100	100	0	0	ebastine	allergy	Histamine H1 Receptor Antagonists; Histamine H1 receptor Antagonist; Histamine H1 receptor antagonist; Signal Transduction Modulators	O=C(c1ccc(cc1)C(C)(C)C)CCCN1CCC(CC1)OC(c1ccccc1)c1ccccc1	C32H39NO2	469.669	AAA093933	CBR-001-573-056-0	GHDDI384P0024	H09
100	100	0	0	terfenadine	allergy	Histamine H1 Receptor Antagonists; Histamine H1 receptor Antagonist; Histamine H1 receptor antagonist; Signal Transduction Modulators	OC(c1ccc(cc1)C(C)(C)C)CCCN1CCC(CC1)C(c1ccccc1)(c1ccccc1)O	C32H41NO2	471.685	AAA096895	CBR-001-586-894-7	GHDDI384P0015	K09
100	100	0	0	BROMOSALICYLCHLORANILIDE	antimicrobial	no MoA given	Clc1ccc(cc1)NC(=O)c1cc(Br)ccc1O	C13H9BrClNO2	326.57	AAA096552	CBR-001-586-328-2	GHDDI384P0014	A15
100	100	0	0	HEXACHLOROPHENE	antimicrobial	It has bacteriostatic action against staphylococci and other gram-positive bacteria	Clc1cc(Cl)c(c(c1O)Cc1c(O)c(Cl)cc(c1Cl)Cl)Cl	C13H6Cl6O2	406.89	AAA093891	CBR-001-572-081-7	GHDDI384P0024	A23
100	100	0	0	chelerythrine	antimicrobial	DNA repair enzyme inhibitor; PROTEIN KINASE C INHIBITOR	COc1c(OC)ccc2c1c[n+](C)c1c2ccc2c1cc1OCOc1c2	C21H18NO4	348.377	AAA099451	CBR-001-571-996-7	GHDDI384P0018	H05
100	100	0	0	Bismuth ethanedithiol	antimicrobial	no MOA provided	S1CCS[Bi-]21SCCS2	C4H8BiS4	393.33	AAA081789	CBR-001-670-679-9	GHDDI384P0001	P04
100	100	0	0	Uprosertib	cancer	PKB alpha/Akt1 Inhibitors; PKB beta/Akt2 Inhibitors; PKB gamma/Akt3 Inhibitors; Protein kinase B inhibitor; Signal Transduction Modulators	NC[C@@H](NC(=O)c1oc(c(c1)c1c(Cl)cnn1C)Cl)Cc1ccc(c(c1)F)F	C18H16Cl2F2N4O2	429.25	AAA092925	CBR-001-585-088-1	GHDDI384P0022	B12
100	100	0	0	TG 100572 (Hydrochloride)	cancer	Angiogenesis Inhibitors; Apoptosis Inducers; EphB4 Inhibitors; PDGFR Family Inhibitors; SRC kinase; Signal Transduction Modulators; Src Kinase Inhibitors; VEGFR Inhibitors; VEGFR2 Inhibitor	Oc1ccc(c(c1)c1cc(C)c2c(c1)nnc(n2)Nc1ccc(cc1)OCCN1CCCC1)Cl	C26H26ClN5O2	475.98	AAA093335	CBR-001-625-269-0	GHDDI384P0023	B16
100	100	0	0	NITRACRINE DIHYDROCHLORIDE	cancer	DNA inhibitor	CN(CCCNc1c2ccccc2nc2c1c(ccc2)[N+](=O)[O-])C	C18H20N4O2	324.384	AAA085681	CBR-001-622-623-6	GHDDI384P0009	D18
100	100	0	0	BVT-948	cancer	Protein Tyrosine Phosphatase (PTP) Inhibitors; Protein tyrosine phosphatase Inhibitor; Signal Transduction Modulators	OC1=C2C(=NC(=O)C2(C)C)c2c(C1=O)cccc2	C14H11NO3	241.246	AAA093791	CBR-001-573-236-2	GHDDI384P0024	H20
100	100	0	0	SC-1	cancer	Apoptosis Inducers; Signal Transducer and Activator of Transcription 3 (STAT3) Inhibitors; Signal Transduction Modulators	N#Cc1ccc(cc1)Oc1ccc(cc1)NC(=O)Nc1ccc(c(c1)C(F)(F)F)Cl	C21H13ClF3N3O2	431.8	AAA082868	CBR-001-601-731-5	GHDDI384P0004	J04
100	100	0	0	MP-412	cancer	EGFR (HER1; erbB1) Inhibitors; EGFR Antagonist; ERBB2; HER2 (erbB2) Inhibitors; Inhibitor; Signal Transduction Modulators	C=CC(=O)Nc1cc2c(ncnc2cc1C#CC(N1CCN(CC1)C)(C)C)Nc1ccc(c(c1)Cl)F	C27H28ClFN6O	507.01	AAA097218	CBR-001-574-086-0	GHDDI384P0020	J19
100	100	0	0	Ceritinib	cancer	ALK Inhibitors; ALK receptor tyrosine kinase inhibitor; ANAPLASTIC LYMPHOMA KINASE Inhibitor; Cytochrome P450 CYP2C9 Inhibitors; Cytochrome P450 CYP3A4 Inhibitors; P-Glycoprotein (MDR-1; ABCB1) Inhibitors; Signal Transduction Modulators	CC(Oc1cc(C2CCNCC2)c(cc1Nc1ncc(c(n1)Nc1ccccc1S(=O)(=O)C(C)C)Cl)C)C	C28H36ClN5O3S	558.14	AAA092984	CBR-001-585-112-4	GHDDI384P0022	J20
100	100	0	0	Pifithrin-mu	cancer	Apoptosis Inducers;Autophagy Inhibitors;Heat Shock Protein 70 (hsp70) Inhibitors	NS(=O)(=O)C#Cc1ccccc1	C8H7NO2S	181.21	AAA093518	CBR-001-671-276-8	GHDDI384P0023	L13
100	100	0	0	0/melphalan	cancer	no MoA given	ClCCN(c1ccc(cc1)CC(C(=O)OC)N)CCCl	C14H20Cl2N2O2	319.23	AAA093880	CBR-001-583-323-5	GHDDI384P0024	M19
100	100	0	0	J-1	cancer	Caspase 3 Stimulator; DNA Alkylating Drugs	CCOC(=O)[C@H](Cc1ccc(F)cc1)NC(=O)[C@@H](N)Cc1ccc(cc1)N(CCCl)CCCl	C24H30Cl2FN3O3	498.42	AAA082703	CBR-001-601-652-7	GHDDI384P0003	N09
100	100	0	0	Ruboxistaurin hydrochloride	cancer	Protein Kinase PKC beta Inhibitors; Protein kinase C beta inhibitor; Protein kinase inhibitor; Protein tyrosine kinase C beta Inhibitor; Signal Transduction Modulators	CN(CC1OCCn2cc(c3c2cccc3)C2=C(c3cn(CC1)c1ccccc31)C(=O)NC2=O)C	C28H28N4O3	468.557	AAA093367	CBR-001-625-042-3	GHDDI384P0023	P22
100	100	0	0	dronedarone hydrochloride	Cardiovascular	Alpha adrenoreceptor antagonist; Beta adrenoreceptor antagonist; Cytochrome P450 CYP2D6 Inhibitors; Cytochrome P450 CYP3A4 Inhibitors; Ion channel antagonist; P-Glycoprotein (MDR-1; ABCB1) Inhibitors; Polarisation inhibitor; Potassium channel hERG1 Blocker; Signal Transduction Modulators; alpha-Adrenoceptor Antagonists; beta-Adrenoceptor Antagonists	CCCCc1oc2c(c1C(=O)c1ccc(cc1)OCCCN(CCCC)CCCC)cc(cc2)NS(=O)(=O)C	C31H44N2O5S	556.76	AAA093922	CBR-001-572-527-6	GHDDI384P0024	D07
100	100	0	0	SB 262470	Hypertension	Calcium receptor Antagonist; Calcium-Sensing Receptor (CaSR) Antagonists; Parathyroid Hormone Secretion Stimulants; Signal Transduction Modulators	N#Cc1c(cccc1Cl)OC[C@@H](CNC(Cc1ccc2c(c1)cccc2)(C)C)O	C24H25ClN2O2	408.93	AAA093062	CBR-001-584-778-6	GHDDI384P0022	M17
100	100	0	0	auranofin	Inflammation	Disease modifying antirheumatic drug; Immunosuppressant; Prostaglandin synthase inhibitor	CCP([Au]S[C@@H]1O[C@H](COC(=O)C)[C@H]([C@@H]([C@H]1OC(=O)C)OC(=O)C)OC(=O)C)(CC)CC	C20H35AuO9PS	679.49			GHDDI384P0030	H16
100	100	0	0	AURANOFIN	Inflammation	Neutrophil 5-lipoxygenase; Thioredoxin reductase Inhibitor	CCP(=[Au]S[C@@H]1O[C@H](COC(=O)C)[C@H]([C@@H]([C@H]1OC(=O)C)OC(=O)C)OC(=O)C)(CC)CC	C20H34AuO9PS	678.48	AAA092479	CBR-001-574-492-0	GHDDI384P0021	C16
100	100	0	0	WITHAFERIN A	Inflammation	Acetylcholinesterase (AChE) Inhibitors; Angiogenesis Inhibitors; Antioxidants; Apoptosis Inducers; Butyrylcholinesterase Inhibitors; NF-kappaB (NFKB) Activation Inhibitors; Protein Kinase C (PKC) Inhibitors; Signal Transduction Modulators	OCC1=C(C)C[C@@H](OC1=O)[C@H]([C@H]1CCC2[C@]1(C)CCC1[C@H]2C[C@@H]2[C@]3([C@]1(C)C(=O)C=C[C@@H]3O)O2)C	C28H38O6	470.606	AAA098804	CBR-001-571-737-0	GHDDI384P0017	E10
100	100	0	0	RTA-63415	Inflammation	NUCLEAR FACTOR KAPPA B Inhibitor; Nitric Oxide (NO) Production Inhibitors; Nuclear Factor Erythroid 2-Related Factor 2 (NFE2-Related Factor 2; NFE2L2; NRF2) Activators; Signal Transduction Modulators	N#CC1=C[C@@]2(C)[C@H](C(C1=O)(C)C)CC[C@@]1(C2=CC(=O)[C@H]2[C@@]1(C)CC[C@@]1([C@H]2CC(C)(C)CC1)NC(=O)C(F)(F)C)C	C33H44F2N2O3	554.723	AAA092804	CBR-001-585-121-5	GHDDI384P0022	K04
100	100	0	0	Sanguinarium chloride	Inflammation	Acetylcholinesterase (AChE) Inhibitors; Apoptosis Inducers; Caspase 3 Activators; FtsZ Inhibitors; Rho GTPase Inhibitors; Signal Transduction Modulators	C[n+]1cc2c3OCOc3ccc2c2c1c1cc3OCOc3cc1cc2	C20H14NO4	332.334	AAA093220	CBR-001-625-311-5	GHDDI384P0023	O10
100	100	0	0	JTC-801	painkiller	ORL1 (OP4, NOP) Antagonists; Opioid receptor like 1 Antagonist; Signal Transduction Modulators	CCc1ccc(cc1)OCc1ccccc1C(=O)Nc1ccc2c(c1)c(N)cc(n2)C	C26H25N3O2	411.505	AAA093103	CBR-001-584-645-4	GHDDI384P0022	N05
100	100	0	0	penfluridol	psychoactive drugs	Dopamine receptor antagonist; T-Type calcium channel Antagonist	Fc1ccc(cc1)C(c1ccc(cc1)F)CCCN1CCC(CC1)(O)c1ccc(c(c1)C(F)(F)F)Cl	C28H27ClF5NO	523.97			GHDDI384P0031	L13
100	100	0	0	Azeliragon	psychoactive drugs	Advanced glycosylation end product receptor antagonist; Antiamyloidogenic Agents; RAGE Receptor Antagonists; Signal Transduction Modulators	CCCCc1nc(cn1c1ccc(cc1)Oc1ccc(cc1)Cl)c1ccc(cc1)OCCCN(CC)CC	C32H38ClN3O2	532.13	AAA092867	CBR-001-597-395-2	GHDDI384P0022	O18
100	80	0	0	KPS-0373	psychoactive drugs	Thyrotropin releasing hormone receptor Agonist	ClCC(=O)Nc1sc2c(c1C#N)CCCCC2	C12H13ClN2OS	268.76			GHDDI384P0029	E07
100	70	0	0	ACETOMEROCTOL	antimicrobial	no MoA given	CC(=O)O[Hg]c1cc(ccc1O)C(CC(C)(C)C)(C)C	C16H24HgO3	464.96	AAA083033	CBR-001-623-383-3	GHDDI384P0004	B03
100	60	0	0	RILAPLADIB	blood	Lipoprotein Associated Phospholipase A2 (Lp-PLA2) Inhibitors; Phospholipase A2 Inhibitor; Phospholipase A2 inhibitor; Signal Transduction Modulators	COCCN1CCC(CC1)N(Cc1ccc(cc1)-c1ccc(cc1)C(F)(F)F)C(=O)Cn1c(SCc2cccc(F)c2F)cc(=O)c2ccccc12	C40H38F5N3O3S	735.81	AAA083572	CBR-001-627-853-8	GHDDI384P0019	D02
100	60	0	0	0/IMD-0560	cancer	IKK BETA KINASE Inhibitor; Inhibitory kappaB Kinase (IKK) Inhibitors; Signal Transduction Modulators	Brc1cc(Br)c(c(c1)C(=O)Nc1cc(ccc1C(F)(F)F)C(F)(F)F)O	C15H7Br2F6NO2	507.024	AAA095667	CBR-001-574-848-8	GHDDI384P0012	H04
100	60	0	0	ACETOMENAPHTHONE	vitamin K deficiency	Nutritional supplement, Vitamin	CC(=O)Oc1cc(C)c(c2c1cccc2)OC(=O)C	C15H14O4	258.273	AAA095435	CBR-001-571-695-7	GHDDI384P0011	E17
100	50	0	0	TS-80	antimicrobial	no MoA given	Clc1ccc(cc1)C(=O)/C(=C/c1ccc(cc1Cl)Cl)/n1cncc1	C18H11Cl3N2O	377.65			GHDDI384P0027	O13
100	50	0	0	octenidine	antimicrobial	Membrane integrity antagonist; Membrane integrity inhibitor	CCCCCCCCN=c1ccn(cc1)CCCCCCCCCCn1ccc(=NCCCCCCCC)cc1	C36H62N4	550.92	AAA085520	CBR-001-584-549-5	GHDDI384P0008	F23
100	50	0	0	PIRTENIDINE	antimicrobial	; Antibiotic; Bronchiolitis, obliterative; Sclerosis, peritoneal	CCCCCCCCN=c1ccn(cc1)CCCCCCCC	C21H38N2	318.549	AAA084155	CBR-001-634-078-6	GHDDI384P0007	I12
100	50	0	0	Potassium antimonyl tartrate	anti-parasite	Apoptosis Inducers	O=C1O[Sb]2OC1C(O[Sb]1OC(=O)C(C(O2)C(=O)[O-])O1)C(=O)[O-]	C8H4O12Sb2	535.629	AAA099045	CBR-001-571-126-9	GHDDI384P0017	E19
100	50	0	0	WP-1066	cancer	Apoptosis Inducers; Janus Kinase (Jak) Inhibitors; Janus kinase 2 Inhibitor; Signal Transducer and Activator of Transcription 3 (STAT3) Inhibitors; Signal Transducer and Activator of Transcription 5 (STAT5) Inhibitors; Signal Transduction Modulators	N#C/C(=C\c1cccc(n1)Br)/C(=O)N[C@H](c1ccccc1)C	C17H14BrN3O	356.223	AAA093105	CBR-001-585-049-4	GHDDI384P0022	B07
100	50	0	0	AG-13958	cancer	Angiogenesis Inhibitors; PDGFR Family Inhibitors; Signal Transduction Modulators; VEGFR-2 (FLK-1/KDR) Inhibitors	Cc1nn(c(c1)C(=O)Nc1cc(ccc1F)Nc1ccc2c(c1)[nH]nc2/C=C/c1ccccn1)C	C26H22FN7O	467.508	AAA082674	CBR-001-601-727-9	GHDDI384P0003	D03
100	50	0	0	Napabucasin	cancer	Drugs Targeting Cancer Stem Cells; Signal Transducer and Activator of Transcription 3 (STAT3) Inhibitors; Signal Transduction Modulators	CC(=O)c1cc2c(o1)C(=O)c1c(C2=O)cccc1	C14H8O4	240.214	AAA083113	CBR-001-623-863-4	GHDDI384P0004	F21
100	50	0	0	BW-114	cancer	Angiogenesis inhibitor; Thioredoxin Inhibitor; Thioredoxin Reductase Inhibitors; Thioredoxin inhibitor	O=C1C=CC(C=C1)(O)c1cc2c(n1S(=O)(=O)c1ccccc1)cccc2	C20H15NO4S	365.4	AAA084598	CBR-001-598-324-1	GHDDI384P0008	L10
100	50	0	0	LONAPALENE	Inflammation	Lipoxygenase 5 Inhibitor; Antiinflammatory; Psoriasis	COc1c(OC)c(OC(=O)C)c2c(c1OC(=O)C)ccc(c2)Cl	C16H15ClO6	338.74	AAA084278	CBR-001-633-776-1	GHDDI384P0007	L20
100	40	20	0	14-Hydroxycodeinone	cancer	0	COc1ccc2c3c1OC1C43CCN(C(C2)C4(O)C=CC1=O)C	C18H19NO4	313.353	AAA095375	CBR-001-634-757-2	GHDDI384P0011	M03
100	40	0	0	AGM-1470	cancer	Angiogenesis Inhibitors; Angiogenesis inhibitor; Cell cycle inhibitor; Fibroblast growth factor antagonist; Methionine Aminopeptidase-2 (MetAP2) Inhibitors; Methionine aminopeptidase 2 Inhibitor	CO[C@@H]1[C@@H](CC[C@@]2([C@H]1[C@@]1(C)O[C@@H]1CC=C(C)C)CO2)OC(=O)NC(=O)CCl	C19H28ClNO6	401.88	AAA093793	CBR-001-573-249-7	GHDDI384P0024	L20
100	40	0	0	HPP-854	psychoactive drugs	beta-Secretase 1 (BACE1) Inhibitors; Alzheimer's Dementia, Treatment of	Clc1ccc2n(c1)cc(n2)C(=O)Nc1nc2c(n1)ccc(c2)OCc1ccccc1	C22H15ClN5O2	416.85	AAA081914	CBR-001-669-794-2	GHDDI384P0001	C15
100	30	0	0	ALEXIDINE	antimicrobial	Phospholipase Inhibitor	CCCCC(CC)CNC(=N)NC(=N)NCCCCCCNC(=N)NC(=N)NCC(CC)CCCC	C26H56N10	508.804	AAA096820	CBR-001-598-974-9	GHDDI384P0015	N12
100	30	0	0	S-1360	antimicrobial	HIV Integrase Inhibitors; HIV integrase inhibitor; Integrase Inhibitor; Anti-HIV; Anti-HIV Agents	Fc1ccc(cc1)Cc1ccc(o1)C(=O)C=C(c1[nH]cnn1)O	C16H12FN3O3	313.288	AAA082500	CBR-001-704-013-0	GHDDI384P0003	H04
100	30	0	0	Darapladib	Cardiovascular	LIPOPROTEIN-ASSOCIATED PHOSPHOLIPASE A2 Inhibitor; Lipoprotein Associated Phospholipase A2 (Lp-PLA2) Inhibitors; Signal Transduction Modulators	CCN(CCN(C(=O)Cn1c(SCc2ccc(cc2)F)nc(=O)c2c1CCC2)Cc1ccc(cc1)c1ccc(cc1)C(F)(F)F)CC	C36H38F4N4O2S	666.78	AAA092429	CBR-001-573-419-7	GHDDI384P0021	A04
100	30	0	0	AHR 16303B	Hypertension	5-Hydroxytryptamine 2 receptor; Calcium channel Antagonist; Antihypertensive; Hypertension	CC(C(=O)c1ccc(cc1)OCCCN1CCC(CC1)C(c1ccc(cc1)F)(c1ccc(cc1)F)O)C	C31H35F2NO3	507.622	AAA083891	CBR-001-633-918-7	GHDDI384P0006	N14
100	30	0	0	CB-5083	Inflammation	Transitional Endoplasmic Reticulum ATPase (VCP, p97) Inhibitors	NC(=O)c1cccc2c1cc(n2c1nc(NCc2ccccc2)c2c(n1)CCOC2)C	C24H23N5O2	413.481	AAA085956	CBR-001-585-320-0	GHDDI384P0010	K18
100	30	0	0	CLOPIMOZIDE	psychoactive drugs	Calcium channel Antagonist; Dopamine D2 receptor antagonist	Fc1ccc(cc1)C(CCCN1CCC(CC1)n1c2ccc(Cl)cc2[nH]c1=O)c1ccc(F)cc1	C28H28ClF2N3O	496	AAA085610	CBR-001-622-618-9	GHDDI384P0009	E22
100	30	0	0	pelitinib	psychoactive drugs	EGFR (HER1; erbB1) Inhibitors; EGFR Inhibitor; EGFR kinase inhibitor; ERBB2; ErbB-2 tyrosine kinase inhibitor; Signal Transduction Modulators; Tyrosine kinase inhibitor (TKI)	CCOc1cc2ncc(c(c2cc1NC(=O)/C=C/CN(C)C)Nc1ccc(c(c1)Cl)F)C#N	C24H23ClFN5O2	467.93	AAA093036	CBR-001-584-827-8	GHDDI384P0022	K11
100	20	0	0	0	antimicrobial	Membrane integrity inhibitor	Cc1nc2ccc(cc2c2c1CCN2c1ccc(cc1)C(C)C)Oc1ccccc1	C27H26N2O	394.518			GHDDI384P0025	A02
100	20	0	0	Decamethoxine	antimicrobial	no MoA given	CC1CCC(C(C1)OC(=O)C[N+](CCCCCCCCCC[N+](CC(=O)OC1CC(C)CCC1C(C)C)(C)C)(C)C)C(C)C	C38H74N2O4	623.019			GHDDI384P0025	O10
100	20	0	0	CB-5083	cancer	Transitional Endoplasmic Reticulum ATPase (VCP, p97) Inhibitors	NC(=O)c1cccc2c1cc(n2c1nc(NCc2ccccc2)c2c(n1)CCOC2)C	C24H23N5O2	413.481	AAA092707	CBR-001-601-490-7	GHDDI384P0021	B05
100	20	0	0	Ponatinib	cancer	Abl1 Kinase Inhibitors; Angiogenesis Inhibitors; Angiogenesis inhibitor; Angiopoietin inhibitor; Apoptosis Inducers; Bcr-ABL tyrosine kinase Inhibitor; Bcr-Abl (Bcr-Abl1) Kinase Inhibitors; Bcr-Abl inhibitor; FGFR Inhibitors; Fibroblast growth factor receptor 1 antagonist; Fibroblast growth factor receptor 2 antagonist; Fibroblast growth factor receptor 3 antagonist; Fibroblast growth factor rece…	CN1CCN(CC1)Cc1ccc(cc1C(F)(F)F)NC(=O)c1ccc(c(c1)C#Cc1cnc2n1nccc2)C	C29H27F3N6O	532.571	AAA093727	CBR-001-571-490-6	GHDDI384P0024	N04
100	20	0	0	Siramesine	psychoactive drugs	OPIOID RECEPTOR SIGMA 2 AGONIST; Sigma 2 receptor antagonist; Signal Transduction Modulators; sigma2 Receptor Ligands	Fc1ccc(cc1)n1cc(c2c1cccc2)CCCCN1CCC2(CC1)OCc1c2cccc1	C30H31FN2O	454.589	AAA097136	CBR-001-573-523-6	GHDDI384P0020	K21
100	0	0	0	GSK-1004723D	allergy	Histamine H1 Receptor Antagonists; Histamine H3 Receptor Antagonists; Signal Transduction Modulators	Clc1ccc(Cc2nn(C[C@H]3CCCN3CCCCc3ccc(OCCCN4CCCCCC4)cc3)c(=O)c3ccccc23)cc1	C39H49ClN4O2	641.3	AAA083341	CBR-001-623-742-6	GHDDI384P0005	I11
100	0	0	0	CNS 1237	allergy	Calcium channel; Calcium channel antagonist; Glutamate Release Inhibitors; Glutamate release inhibitor; Signal Transduction Modulators; Sodium Channel Blockers; Sodium channel Inhibitor; Sodium channel antagonist	COc1ccc(c2c1cccc2)NC(=N)Nc1ccc2c3c1cccc3CC2	C24H21N3O	367.452	AAA085563	CBR-001-622-503-9	GHDDI384P0009	K10
100	0	0	0	KZ-111	allergy	Histamine release inhibitor; Leucotriene C antagonist	CC(C(=O)c1ccc2c(c1)cccc2)CN1CCCCC1	C19H23NO	281.399	AAA082761	CBR-001-606-601-6	GHDDI384P0003	L23
100	0	0	0	tipifarnib	allergy	Angiogenesis inhibitor; Apoptosis stimulant; Farnesyltransferase (geranylgeranyl pyrophosphate synthase) Inhibitors; Farnesyltransferase Inhibitor; Farnesyltransferase inhibitor; Signal Transduction Modulators	Clc1ccc(cc1)[C@@](c1cncn1C)(c1ccc2c(c1)c(cc(=O)n2C)c1cccc(c1)Cl)N	C27H22Cl2N4O	489.4	AAA093075	CBR-001-584-907-7	GHDDI384P0022	G21
100	0	0	0	setastine	allergy	Histamine H1 Receptor Antagonists; Histamine H1 receptor Antagonist; Histamine H1 receptor antagonist; Signal Transduction Modulators	Clc1ccc(cc1)C(c1ccccc1)(OCCN1CCCCCC1)C	C22H28ClNO	357.92			GHDDI384P0025	P04
100	0	0	0	ACRISORCIN	antimicrobial	Heat shock protein 90 Inhibitor	Nc1c2ccccc2nc2c1cccc2	C13H10N2	194.237			GHDDI384P0026	G05
100	0	0	0	0/clofazimine	antimicrobial	no MoA given	Clc1ccc(cc1)Nc1cc2nc3cc(C)ccc3n(c2cc1=N)c1ccc(cc1)Cl	C25H18Cl2N4	445.35			GHDDI384P0029	G08
100	0	0	0	Bonaphthone	antimicrobial	no MoA given	Brc1ccc2c(c1)C=CC(=O)C2=O	C10H5BrO2	237.052	AAA095632	CBR-001-572-648-4	GHDDI384P0012	A18
100	0	0	0	ivermectin 1%	antimicrobial	Cytochrome P450 CYP3A4 Inhibitors; Drugs Acting on Chloride Channels; GABA receptor Modulator; GABA receptor agonist; GABA release stimulant	CO[C@H]1C[C@H](O[C@H]2[C@@H](C)/C=C/C=C/3\CO[C@H]4[C@]3(O)[C@@H](C=C([C@H]4O)C)C(=O)O[C@H]3C[C@@H](C/C=C/2\C)O[C@]2(C3)CC[C@@H]([C@H](O2)[C@H](CC)C)C)O[C@H]([C@@H]1O[C@H]1C[C@H](OC)[C@H]([C@@H](O1)C)O)C	C48H74O14	875.106	AAA097536	CBR-001-586-615-6	GHDDI384P0016	I07
100	0	0	0	omadine	antimicrobial	Chelating agent; Iron absorption inhibitor	Sc1cccc[n+]1[O-]	C5H5NOS	127.16	AAA095351	CBR-001-571-326-5	GHDDI384P0011	J20
100	0	0	0	FLUDAZONIUM CHLORIDE	antimicrobial	Antiseptic	Clc1ccc(c(c1)Cl)C(Cn1cc[n+](c1)CC(=O)c1ccc(cc1)F)OCc1ccc(cc1Cl)Cl	C26H20Cl4FN2O2	553.26	AAA081820	CBR-001-669-807-0	GHDDI384P0001	L12
100	0	0	0	ACRANIL	antimicrobial	Interferon inducer	CCN(CC(CNc1c2cc(OC)ccc2nc2c1ccc(c2)Cl)O)CC	C21H26ClN3O2	387.91	AAA085816	CBR-001-572-036-2	GHDDI384P0009	N07
100	0	0	0	CERULENIN	antimicrobial	Fatty acid synthase Inhibitor	C/C=C/C/C=C/CCC(=O)[C@H]1O[C@H]1C(=O)N	C12H17NO3	223.272	AAA086054	CBR-001-573-658-0	GHDDI384P0010	N20
100	0	0	0	(+)-mefloquine	anti-parasite	Acidifying agent non gastric; Calmodulin antagonist; It integrates specifically with the erythrocyte membrane band 7.2b protein (stomatin) and (in parasitized erythrocytes) with two further high-affinity proteins of molecular mass 22 and 36 kDa: the role of these specific mefloquine-binding proteins in the mode of action of the drug is unclear.; Pannexin 1 (PANX1) Inhibitors	O[C@@H](c1cc(nc2c1cccc2C(F)(F)F)C(F)(F)F)[C@H]1CCCCN1	C17H16F6N2O	378.318	AAA096576	CBR-001-586-214-3	GHDDI384P0014	A21
100	0	0	0	tafenoquine	anti-parasite	DNA inhibitor; DNA synthesis inhibitor	NCCCC(Nc1cc(OC)c(c2c1nc(OC)cc2C)Oc1cccc(c1)C(F)(F)F)C	C24H28F3N3O3	463.501	AAA096114	CBR-001-573-582-7	GHDDI384P0013	D20
100	0	0	0	NITAZOXANIDE	anti-parasite	Pyruvate ferredoxin oxidoreductase Inhibitor; Pyruvate synthase inhibitor	CC(=O)Oc1ccccc1C(=O)Nc1ncc(s1)[N+](=O)[O-]	C12H9N3O5S	307.28			GHDDI384P0030	P14
100	0	0	0	0/FCOCMDJFHNPRQP-UHFFFAOYSA-N	anti-parasite	Analgesic	CCCCCOc1ccc(cc1)C(C1CCCCC1)(CCN(C)C)O	C22H37NO2	347.543			GHDDI384P0031	I04
100	0	0	0	PH-CBR-2016-001-HVAC-11309-0	blood	Antithrombocytopenic	CC(CN(C)C)Oc1cccc(Br)c1-c1cc2n(C)c3ccccc3c2c2c1c(=O)n(C)c2=O	C27H26BrN3O3	520.427			GHDDI384P0029	O14
100	0	0	0	Radicicol	cancer	ATP Citrate Lyase Inhibitors; HSP90 Inhibitor; Heat Shock Protein 90 (HSP90) Inhibitors; MAP3K7 (TAK1) Inhibitors; Pyruvate Dehydrogenase Kinase (PDHK; PDK) Inhibitors; Signal Transduction Modulators; mu-Opioid Receptor Ligands	C[C@@H]1C[C@H]2O[C@@H]2/C=C\C=C\C(=O)Cc2c(C(=O)O1)c(O)cc(c2Cl)O	C18H17ClO6	364.78	AAA098796	CBR-001-571-775-6	GHDDI384P0017	G08
100	0	0	0	Solasonine	cancer	no MoA given	OC[C@H]1O[C@@H](O[C@H]2CC[C@]3(C(=CC[C@@H]4[C@@H]3CC[C@]3([C@H]4C[C@H]4[C@@H]3[C@H](C)[C@]3(O4)CC[C@H](CN3)C)C)C2)C)[C@@H]([C@H]([C@H]1O)O[C@@H]1O[C@H](CO)[C@H]([C@@H]([C@H]1O)O)O)O[C@@H]1O[C@@H](C)[C@@H]([C@H]([C@H]1O)O)O	C45H73NO16	884.07	AAA098981	CBR-001-625-083-2	GHDDI384P0017	A05
100	0	0	0	incyclinide	cancer	Angiogenesis Inhibitors; Angiogenesis inhibitor; MMP-2 (Gelatinase A) Inhibitors; MMP-9 (Gelatinase B) Inhibitors; Matrix metalloproteinase Inhibitor; Matrix metalloproteinase inhibitor; Signal Transduction Modulators; Vascular Endothelial Growth Factor (VEGF) Inhibitors	NC(=O)C1C(=O)C[C@H]2[C@](C1=O)(O)C(=O)C1[C@H](C2)Cc2c(C1=O)c(O)ccc2	C19H17NO7	371.345	AAA096764	CBR-001-586-597-1	GHDDI384P0015	A22
100	0	0	0	AT-13148	cancer	Protein Kinase B (PKB/Akt) Inhibitors; Protein Kinase C (PKC) Inhibitors; Protein Kinase G (PKG) Inhibitors; Rho Kinase 1 (ROCK 1; p160-ROCK) Inhibitors; Rho Kinase 2 (ROCK 2; ROCKalpha) Inhibitors; Ribosomal Protein S6 Kinase beta (p70S6K) Inhibitors; Signal Transduction Modulators; cAMP-Dependent Protein Kinase (PKA) Inhibitors	NC[C@@](c1ccc(cc1)Cl)(c1ccc(cc1)c1c[nH]nc1)O	C17H16ClN3O	313.79	AAA092506	CBR-001-574-270-8	GHDDI384P0021	A22
100	0	0	0	BBI-503	cancer	Cancer stem cells (CSC) kinase inhibitor that blocks CSC self-renewal and induces cell death in CSCs as well as non-stem cancer cells.; Anticancer; Advanced solid tumors	CCN(CCNC(=O)c1c(C)nc(c1C)/C=C\1/C(=O)Nc2c1cc(cc2)c1csc(n1)c1ccccc1)CC	C31H32N5O2S	538.69	AAA083885	CBR-001-633-977-8	GHDDI384P0006	B14
100	0	0	0	BQS-481	cancer	Antimitotic Drugs; Kinesin-Like Spindle Protein KIF11 (KSP, Eg5) Inhibitors; Oncolytic Drugs	FC[C@H](CCN([C@H](C(C)(C)C)c1nc(cn1Cc1ccccc1)c1cc(F)ccc1F)C(=O)CO)N	C27H33F3N4O2	502.582	AAA084675	CBR-001-669-828-5	GHDDI384P0008	C09
100	0	0	0	RETELLIPTINE	cancer	DNA Topoisomerase II Inhibitors; DNA polymerase Inhibitor; DNA-Intercalating Drugs; Reverse transcriptase; Anticancer; Antineoplastic; Oncolytic Drugs	CCN(CCCNc1nccc2c1c(C)c1c(c2C)nc2c1cc(OC)cc2)CC	C25H31N4O	403.55	AAA099218	CBR-001-669-969-7	GHDDI384P0018	C14
100	0	0	0	Arglabin	cancer	Farnesyltransferase (geranylgeranyl pyrophosphate synthase) Inhibitors; RAS protein kinase farnesyltransferase Inhibitor; Signal Transduction Modulators	CC1=CC[C@]23[C@H]1[C@H]1OC(=O)C(=C)[C@@H]1CC[C@@]3(O2)C	C15H18O3	246.306	AAA093106	CBR-001-585-028-9	GHDDI384P0022	D07
100	0	0	0	ispinesib mesylate	cancer	Antimitotic Drugs; Kinesin inhibitor; Kinesin spindle protein Inhibitor; Kinesin-Like Spindle Protein KIF11 (KSP, Eg5) Inhibitors	NCCCN(C(=c1[nH]c2cc(Cl)ccc2c(=O)n1Cc1ccccc1)C(C)C)C(=O)c1ccc(cc1)C	C30H33ClN4O2	517.07	AAA096255	CBR-001-574-294-6	GHDDI384P0013	D11
100	0	0	0	MDL-106327DA	cancer	Immunosuppressant	N[C@@H]1CC[C@H](CC1)Nc1nc(NCc2cccc(c2)I)c2c(n1)n(cn2)C1CCCC1	C23H30IN7	531.446	AAA084528	CBR-001-635-487-3	GHDDI384P0008	E16
100	0	0	0	SB-743921	cancer	Antimitotic Drugs; Kinesin-Like Spindle Protein KIF11 (KSP, Eg5) Inhibitors	NCCCN([C@@H](c1oc2cc(Cl)ccc2c(=O)c1Cc1ccccc1)C(C)C)C(=O)c1ccc(cc1)C	C31H33ClN2O3	517.07	AAA095897	CBR-001-574-607-3	GHDDI384P0012	F13
100	0	0	0	MG-516	cancer	Angiogenesis Inhibitors; Apoptosis Inducers; Ephrin (EPH) Inhibitors; HGFR (MET; c-Met) Inhibitors; RET Inhibitors; Signal Transduction Modulators; Tie2 Receptor Inhibitors; VEGFR-1 (Flt-1) Inhibitors; VEGFR-2 (FLK-1/KDR) Inhibitors; VEGFR-3 (FLT4) Inhibitors	COCCNCc1ccc(nc1)-c1cc2nccc(Oc3ccc(NC(=O)C4(CC4)C(=O)Nc4ccc(F)cc4)cc3F)c2s1	C33H29F2N5O4S	629.68	AAA082747	CBR-001-606-586-4	GHDDI384P0003	F21
100	0	0	0	Anisina	cancer	Antimitotic Drugs; Tropomyosin alpha-3 Chain (TPM3) Inhibitors	CCCCCCCCNC(=O)/C(=C\c1c2ccccc2n(c1C)CCCN(C)C)/C#N	C26H38N4O	422.617	AAA093174	CBR-001-624-672-3	GHDDI384P0022	F23
100	0	0	0	RO-4584820	cancer	Cyclin-Dependent Kinase Inhibitors; Signal Transduction Modulators; Solid Tumors Therapy	COc1ccnc1/C=C/1\C(=O)Nc2c1c(C#CC1(O)CCNCC1)c(cc2)F	C21H19FN3O3	380.399	AAA082290	CBR-001-672-117-8	GHDDI384P0002	G19
100	0	0	0	Afatinib	cancer	EGFR; EGFR (HER1; erbB1) Inhibitors; EGFR kinase inhibitor; ERBB2; ERBB4; ErbB-2 tyrosine kinase inhibitor; HER2 (erbB2) Inhibitors; HER2 Inhibitor; HER4 (erbB4) Inhibitors; Inhibitor; Signal Transduction Modulators; Tyrosine kinase inhibitor (TKI)	CN(C/C=C/C(=O)Nc1cc2c(ncnc2cc1O[C@@H]1COCC1)Nc1ccc(c(c1)Cl)F)C	C24H25ClFN5O3	485.94	AAA097099	CBR-001-573-370-7	GHDDI384P0020	I13
100	0	0	0	Q-85	cancer	Hypoxia-selective agent	CN(C)CCCNc1c(C#N)[n+]([O-])c2cc(Cl)ccc2[n+]1[O-]	C14H16ClN5O2	321.77	AAA086124	CBR-001-585-876-1	GHDDI384P0010	I17
100	0	0	0	Ambamustine hydrochloride	cancer	GABA-A receptor Modulator; Kainate Receptor Antagonists; NMDA Antagonists; Signal Transduction Modulators; Anesthetic; Anesthetic Drugs; Stroke, Treatment of	CSCC[C@@H](C(=O)OCC)NC(=O)[C@@H](NC(=O)[C@H](Cc1ccc(cc1)F)N)Cc1cccc(c1)N(CCCl)CCCl	C29H39Cl2FN4O4S	629.61	AAA096456	CBR-001-671-499-1	GHDDI384P0014	J12
100	0	0	0	ALESTRAMUSTINE	cancer	no MoA given	CC(N)C(=O)O[C@H]1CC[C@H]2[C@@H]3CCc4cc(OC(=O)CN(CCl)CCCl)ccc4[C@H]3CC[C@]12C	C26H36Cl2N2O4	511.48	AAA086221	CBR-001-593-202-2	GHDDI384P0010	J19
100	0	0	0	IACS-10759	cancer	NADH-Ubiquinone Oxidoreductase (Complex I) Inhibitors	CN1CCN(CC1)c1nccc(c1)Cn1cc(ccc1=O)c1onc(n1)c1ccc(cc1)OC(F)(F)F	C25H23F3N6O3	512.493	AAA083983	CBR-001-633-763-6	GHDDI384P0006	M15
100	0	0	0	mibefradil dihydrochloride,Tau	cancer	Angiogenesis inhibitor; Calcium channel T-type Antagonist; L-Type Calcium Channel Blockers; T-Type Calcium Channel Blockers; T-type calcium channel antagonist	COCC(=O)O[C@]1(CCN(CCCc2nc3c([nH]2)cccc3)C)CCc2c([C@@H]1C(C)C)ccc(c2)F	C29H38FN3O3	495.639	AAA095875	CBR-001-574-468-0	GHDDI384P0012	N07
100	0	0	0	foretinib	cancer	Angiogenesis Inhibitors; Angiogenesis inhibitor; Axl receptor tyrosine kinase inhibitor; C-kit inhibitor; Flt-3 kinase inhibitor; HGFR (MET; c-Met) Inhibitors; MET tyrosine kinase inhibitor; Platelet-derived growth factor receptor kinase inhibitor; Receptor tyrosine kinase Inhibitor; Signal Transduction Modulators; TIE-2 tyrosine kinase inhibitor; VEGFR tyrosine kinase inhibitor; VEGFR-2 (FLK-1/K…	COc1cc2c(ccnc2cc1OCCCN1CCOCC1)Oc1ccc(cc1F)NC(=O)C1(CC1)C(=O)Nc1ccc(cc1)F	C34H34F2N4O6	632.665	AAA092923	CBR-001-584-899-4	GHDDI384P0022	N10
100	0	0	0	VTX-378	cancer	Renin Inhibitor; Renin Inhibitors; Renin inhibitor; Cardiovascular agent; Hypertension, Treatment of	COCCc1ccc(c(c1)CN(C(=O)[C@H]1CNCC[C@@H]1c1ccc(nc1)OCCOc1c(Cl)cc(cc1Cl)C)C1CC1)Cl	C33H38Cl3N3O4	647.03	AAA081896	CBR-001-670-418-0	GHDDI384P0001	O09
100	0	0	0	PENAO	cancer	Adenine Nucleotide Translocase (ANT) Inhibitors; Anticancer; Apoptosis Inducers	O=C(Nc1ccc(cc1)[As](O)O)CSC([C@H](C(=O)O)N)(C)C	C13H19AsN2O5S	390.29	AAA083691	CBR-001-633-176-3	GHDDI384P0019	O09
100	0	0	0	HM-61713	cancer	EGFR Inhibitor; ANTICANCER	C=CC(=O)Nc1cccc(c1)Oc1nc(Nc2ccc(cc2)N2CCN(CC2)C)nc2c1scc2	C26H26N6O2S	486.59	AAA082310	CBR-001-702-566-0	GHDDI384P0002	O23
100	0	0	0	TG-02	cancer	CDK9/Cyclin T1 Inhibitors; Cyclin-Dependent Kinase Inhibitors; ERK5 Inhibitors; Flt3 (FLK2/STK1) Inhibitors; Jak2 Inhibitors; Signal Transduction Modulators	CN1C/C=C/CCOc2cccc(c2)c2nc(Nc3cc(C1)ccc3)ncc2	C23H24N4O	372.472	AAA095525	CBR-001-571-654-8	GHDDI384P0011	P13
100	0	0	0	YM-534	cancer	Anticancer; Membrane integrity inhibitor	CCOC(=O)C(CCCCOc1ccc(cc1)OCCCCCn1ccnc1)(C)C	C24H36N2O4	416.562	AAA086038	CBR-001-585-385-7	GHDDI384P0010	P16
100	0	0	0	PH-CBR-2016-001-HVAC-05709-0	cardiovascular	Lipoprotein Associated Phospholipase A2 (Lp-PLA2) Inhibitors; Lipoprotein associated phospholipase A2 inhibitor; Signal Transduction Modulators	COCCN1CCC(CC1)N(Cc1ccc(cc1)-c1ccc(cc1)C(F)(F)F)C(=O)Cn1c(CCc2cccc(F)c2F)cc(=O)c2cccnc12	C40H39F5N4O3	718.769			GHDDI384P0026	H11
100	0	0	0	FANTOFARONE	cardiovascular	Calcium channel Antagonist; Calcium channel antagonist; L-Type Calcium Channel Blockers	COc1ccc(CCN(C)CCCOc2ccc(cc2)S(=O)(=O)c2c(cn3ccccc23)C(C)C)cc1OC	C31H38N2O5S	550.71			GHDDI384P0029	E20
100	0	0	0	lidoflazine	cardiovascular	Angiotensin II receptor; Calcium channel antagonist; Sodium channel Inhibitor	O=C(Nc1c(C)cccc1C)CN1CCN(CC1)CCCC(c1ccc(cc1)F)c1ccc(cc1)F	C30H35F2N3O	491.627			GHDDI384P0030	D15
100	0	0	0	MCN 6186	Cardiovascular	Calcium channel L-type Blocker	COc1ccc(c(c1)CC(NCCc1cc(OC)cc(c1)OC)C)C#Cc1ccccc1	C28H31NO3	429.56	AAA086136	CBR-001-585-762-2	GHDDI384P0010	A21
100	0	0	0	GSK-568859	Cardiovascular	Lipoprotein Associated Phospholipase A2 (Lp-PLA2) Inhibitors; Lipoprotein-associated phospholipase A2 inhibitor; Signal Transduction Modulators; Antiarteriosclerotic; Atherosclerosis Therapy	COCCN1CCC(CC1)N(C(=O)Cn1c(CCc2cccc(c2F)F)nc(=O)c2c1nccc2)Cc1ccc(cc1)c1ccc(cc1)C(F)(F)F	C39H38F5N5O3	719.757	AAA082118	CBR-001-670-786-1	GHDDI384P0002	C20
100	0	0	0	PRENYLAMINE	Cardiovascular	Calcium channel Blocker	CC(Cc1ccccc1)NCCC(c1ccccc1)c1ccccc1	C24H27N	329.487	AAA095388	CBR-001-571-851-1	GHDDI384P0011	E07
100	0	0	0	atopaxar	Cardiovascular	Inhibitors of Blood Coagulation Pathways; PAR1 Antagonists; Protease activated receptor 1 Antagonist; Protease-activated receptor-1 antagonist; Signal Transduction Modulators; Thrombin Inhibitors	CCOc1c(OCC)cc2c(c1F)C(=N)N(C2)CC(=O)c1cc(N2CCOCC2)c(c(c1)C(C)(C)C)OC	C29H38FN3O5	527.637	AAA093903	CBR-001-572-622-4	GHDDI384P0024	H03
100	0	0	0	LAS 30538	Cardiovascular	Calcium Channel Blockers; Calcium channel Blocker; Calcium channel antagonist	OC(c1ccc(cc1)F)(c1ccc(cc1)F)C1CCN(CC1)CCOc1c(C)cccc1C	C28H31F2NO2	451.558	AAA082685	CBR-001-601-658-3	GHDDI384P0003	J05
100	0	0	0	PERHEXILINE	Cardiovascular	Calcium channel blocker; Angina pectoris, Treatment of; Antianginal; Antimalarial; Cardiovascular Diseases (Not Specified); Heart Failure Therapy; Vasodilator	C1CCC(NC1)CC(C1CCCCC1)C1CCCCC1	C19H35N	277.496	AAA084647	CBR-001-635-886-4	GHDDI384P0008	N22
100	0	0	0	YM-75440	cholesterol	Squalene Synthase Inhibitors; Squalene synthetase Inhibitor	C=CCc1c(OCCCNCc2ccccc2)ccc2c1[nH]c1c2cccc1	C25H26N2O	370.496	AAA085955	CBR-001-585-339-1	GHDDI384P0010	I18
100	0	0	0	AR-13324	eye hypertension	Adrenergic transmitter uptake inhibitor; Norepinephrine Transporter (NET) Inhibitors; Rho Kinase Inhibitors; Rho-associated kinase 2 inhibitor; Signal Transduction Modulators	NCC(C(=O)Nc1ccc2c(c1)ccnc2)c1ccc(cc1)COC(=O)c1ccc(cc1C)C	C28H27N3O3	453.542			GHDDI384P0028	H05
100	0	0	0	AR-13324	eye hypertension	Adrenergic transmitter uptake inhibitor; Norepinephrine Transporter (NET) Inhibitors; Rho Kinase Inhibitors; Rho-associated kinase 2 inhibitor; Signal Transduction Modulators	NCC(C(=O)Nc1ccc2c(c1)ccnc2)c1ccc(cc1)COC(=O)c1ccc(cc1C)C	C28H27N3O3	453.542			GHDDI384P0028	F05
100	0	0	0	revaprazan	gastric acid secretion	H+/K+-ATPase; Na+/K+-ATPase Inhibitor; Potassium-competitive acid antagonist; Reversible H+/K+-ATPase Inhibitors	Fc1ccc(cc1)Nc1nc(c(c(n1)C)C)N1CCc2c(C1C)cccc2	C22H23FN4	362.452	AAA099095	CBR-001-571-973-0	GHDDI384P0017	F09
100	0	0	0	EF-4040	gastric acid secretion	Gastrin inhibitor	CCCCOC(=O)CS(=O)c1nc2c(s1)nccc2	C12H14N2O3S2	298.38	AAA085868	CBR-001-585-246-7	GHDDI384P0009	N19
100	0	0	0	Diphenylcyclopropenone	hair loss	no MoA given	O=C1C(=C1c1ccccc1)c1ccccc1	C15H10O	206.244	AAA092599	CBR-001-586-462-7	GHDDI384P0021	P20
100	0	0	0	VESTIPITANT	hear disorder sleep disorder	Neurokinin 1 receptor antagonist; Neurokinin receptor 1 Antagonist; Signal Transduction Modulators; Tachykinin NK1 Antagonists	Fc1ccc(c(c1)C)C1CNCCN1C(=O)N(C(c1cc(cc(c1)C(F)(F)F)C(F)(F)F)C)C	C23H24F7N3O	491.454	AAA085603	CBR-001-622-613-4	GHDDI384P0009	G20
100	0	0	0	Lomitapide	hypercholosterolemia	Microsomal Triglyceride Transfer Protein (MTTP) Inhibitors; Microsomal triglyceride transfer protein Inhibitor; Microsomal trigylceride transfer protein inhibitor	O=C(c1ccccc1c1ccc(cc1)C(F)(F)F)NC1CCN(CC1)CCCCC1(C(=O)NCC(F)(F)F)c2ccccc2c2c1cccc2	C39H37F6N3O2	693.734			GHDDI384P0032	G23
100	0	0	0	LM 1554	Hyperlipidaemia	Antihypercholesterolemic; Antihyperlipemic; Cholesterol inhibitor	ClCc1nc2sc3c(c2c(=O)[nH]1)CCCC3	C11H11ClN2OS	254.73	AAA095598	CBR-001-572-840-2	GHDDI384P0012	O08
100	0	0	0	cinacalcet hydrochloride	hyperparathyroidism	Calcium sensitizer; Calcium-Sensing Receptor (CaSR) Agonists; Calcium-sensing receptor Agonist; Calcium-sensing receptor agonist; Cytochrome P450 CYP1A2 Inhibitors; Hypercalcaemic agent; Signal Transduction Modulators	C[C@H](c1cccc2c1cccc2)NCCCc1cccc(c1)C(F)(F)F	C22H22F3N	357.42	AAA096164	CBR-001-573-593-0	GHDDI384P0013	C11
100	0	0	0	MK-8141	hypertension	Renin Inhibitor; Renin Inhibitors	Cc1cc(Cl)c(OCCOc2ccc(cc2)C2=C(C3CNCC(C2)N3)C(=O)N(Cc2cccc(C)c2C)C2CC2)c(Cl)c1	C35H39Cl2N3O3	620.62	AAA083111	CBR-001-601-664-1	GHDDI384P0004	B21
100	0	0	0	Fendiline (hydrochloride)	hypertension	Calcium channel Blocker	CC(c1ccccc1)NCCC(c1ccccc1)c1ccccc1	C23H25N	315.46	AAA095186	CBR-001-625-290-7	GHDDI384P0011	K06
100	0	0	0	Ro-66-1168	hypertension	Renin Inhibitor; Renin Inhibitors; Antiglaucoma Agents; Antihypertensive; Renal Failure, Agents for; Restenosis Treatment of	OC[C@@H]1CNC[C@@H]([C@H]1c1ccc(cc1)OCCCOCc1ccccc1OC)OCc1cc(OC)c2c(c1)cccc2	C35H41NO6	571.714	AAA082486	CBR-001-704-521-5	GHDDI384P0003	K22
100	0	0	0	nebivolol hydrochloride	hypertension	Beta 1 adrenoreceptor antagonist; Beta adrenergic receptor Antagonist; Signal Transduction Modulators; beta-Adrenoceptor Antagonists	OC(C1CCc2c(O1)ccc(c2)F)CNCC(C1CCc2c(O1)ccc(c2)F)O	C22H25F2NO4	405.442	AAA096283	CBR-001-574-600-6	GHDDI384P0013	L17
100	0	0	0	KRP-203	immunosuppression	Lysophospholipid edg1 (S1P1) Receptor Agonists; Lysophospholipid edg3 (S1P3) Receptor Agonists; Lysophospholipid edg6 (S1P4) Receptor Agonists; Signal Transduction Modulators; Sphingosine 1-phosphate receptor Agonist; Sphingosine 1-phosphate receptor agonist	OCC(CCc1ccc(cc1Cl)Sc1cccc(c1)OCc1ccccc1)(CO)N	C24H26ClNO3S	443.99			GHDDI384P0031	I07
100	0	0	0	TESIMIDE	Inflammation	no MoA given	O=C1NC(=O)C2=C(C1=Cc1ccccc1)CCCC2	C16H15NO2	253.301			GHDDI384P0027	P21
100	0	0	0	timegadine	Inflammation	COX; Cyclooxygenase inhibitor; Lipoxygenase Inhibitor; Lipoxygenase inhibitor	Cc1cc(N=C(Nc2nccs2)NC2CCCCC2)c2c(n1)cccc2	C20H23N5S	365.5			GHDDI384P0032	E08
100	0	0	0	APY0201	Inflammation	1-Phosphatidylinositol 3-Phosphate 5-Kinase (PIKfyve) Inhibitors; IL-12 Production Inhibitors; Phosphatidylinositol 3-phosphate 5-kinase inhibitor; Signal Transduction Modulators; Antipsoriatics; Inflammatory Bowel Disease, Agents for; Multiple Sclerosis, Agents for; Rheumatoid Arthritis, Treatment of; Sepsis, Treatment of; Type 1 Diabetes, Agents for	Cc1cccc(c1)/C=N/Nc1nc2cc(nn2c(c1)N1CCOCC1)c1ccncc1	C23H23N7O	413.485	AAA084351	CBR-001-635-298-0	GHDDI384P0007	K17
100	0	0	0	Foropafant	Inflammation	PLATELET ACTIVATING FACTOR RECEPTOR Antagonist; Platelet activating factor antagonist; Platelet-Activating Factor Receptor (PAFR) Antagonists; Signal Transduction Modulators	CN(CCN(c1scc(n1)c1c(cc(cc1C(C)C)C(C)C)C(C)C)Cc1cccnc1)C	C28H40N4S	464.72	AAA093176	CBR-001-624-622-3	GHDDI384P0022	J23
100	0	0	0	MT-1303	Inflammation	Signal Transduction Modulators; Sphingosine Kinase 1 (SphK1) Inhibitors; Sphingosine-1-phosphate receptor Antagonist; ANTISCLEROTIC; Antipsoriatics; Inflammatory Bowel Disease, Agents for; Multiple Sclerosis, Agents for; Systemic Lupus Erythematosus, Agents for	CCCCCCCOc1ccc(cc1C(F)(F)F)CCC(CO)(CO)N	C19H30F3NO3	377.448	AAA082140	CBR-001-670-815-9	GHDDI384P0002	P02
100	0	0	0	tiopropamine	Mucus protecting agent	Mucus protecting agent	C(NCCC(c1ccccc1)c1ccccc1)CCSc1ccccc1	C24H27NS	361.55	AAA086044	CBR-001-585-382-4	GHDDI384P0010	L18
100	0	0	0	APOATROPINE	natural product pigment	no MoA given	CN1C2CCC1CC(C2)OC(=O)C(=C)c1ccccc1	C17H21NO2	271.36	AAA093213	CBR-001-624-556-0	GHDDI384P0023	A10
100	0	0	0	Netupitant	Nausea, vomiting	Breast Cancer-Resistant Protein (BCRP; ABCG2) Inhibitors; Cytochrome P450 CYP3A4 Inhibitors; NEUROKININ RECEPTOR 1 Antagonist; P-Glycoprotein (MDR-1; ABCB1) Inhibitors; Signal Transduction Modulators; Tachykinin NK1 Antagonists	CN1CCN(CC1)c1ncc(c(c1)c1ccccc1C)N(C(=O)C(c1cc(cc(c1)C(F)(F)F)C(F)(F)F)(C)C)C	C30H32F6N4O	578.603	AAA093646	CBR-001-571-112-3	GHDDI384P0024	C08
100	0	0	0	Menadiol sodium diphosphate	nutritional supplement	Antidote; Prothrombogenic	Cc1cc(OP(=O)(O)O)c2c(c1OP(=O)(O)O)cccc2	C11H12O8P2	334.157	AAA086463	CBR-001-585-515-9	GHDDI384P0020	J12
100	0	0	0	Tegaserod maleate	painkiller	5 Hydroxytryptamine 4 receptor agonist; 5-HT4 Partial Agonists; Signal Transduction Modulators	CCCCCNC(=N)N/N=C/c1c[nH]c2c1cc(OC)cc2	C16H23N5O	301.394	AAA096066	CBR-001-573-553-2	GHDDI384P0013	H08
100	0	0	0	lexanopadol	painkiller	Opioid ORL1 receptor agonist; Opioid mu receptor agonist	CN[C@@]1(CC[C@]2(CC1)OCCc1c2nc2c1cc(cc2)F)c1ccccc1	C23H24FN2O	363.456	AAA084172	CBR-001-634-126-7	GHDDI384P0007	I16
100	0	0	0	Vortioxetine hydrobromide	psychoactive drugs	5 Hydroxytryptamine 1A receptor agonist; 5 Hydroxytryptamine 1B receptor agonist; 5 Hydroxytryptamine 1D receptor antagonist; 5 Hydroxytryptamine 3 receptor antagonist; 5 Hydroxytryptamine 7 receptor antagonist; 5 Hydroxytryptamine uptake inhibitor; 5-HT Reuptake Inhibitors; 5-HT1A Receptor Agonists; 5-HT1B Partial Agonists; 5-HT1D Antagonists; 5-HT3 Antagonists; 5-HT7 Antagonists; 5-Hydroxytrypt…	Cc1ccc(c(c1)C)Sc1ccccc1N1CCNCC1	C18H22N2S	298.45			GHDDI384P0025	P08
100	0	0	0	INDATRALINE	psychoactive drugs	5-Hydroxytryptamine transporter Inhibitor; Dopamine Transporter (DAT) Inhibitors; Norepinephrine Transporter (NET) Inhibitors; Serotonin Transporter (SERT) Inhibitors; Signal Transduction Modulators	CN[C@@H]1C[C@H](c2c1cccc2)c1ccc(c(c1)Cl)Cl	C16H15Cl2N	292.2			GHDDI384P0026	P17
100	0	0	0	Tetrindole	psychoactive drugs	MAO-A Inhibitors; Monoamine oxidase A Inhibitor	C1CCC(CC1)c1ccc2c(c1)c1CCCC3c1n2CCN3	C20H26N2	294.442			GHDDI384P0026	N22
100	0	0	0	Trifluoperazine hydrochloride	psychoactive drugs	Breast Cancer-Resistant Protein (BCRP; ABCG2) Inhibitors; Calmodulin-Dependent Protein Kinase II (CaMK-II) Inhibitors; Dopamine D2 Antagonists; Nav1.4 (SkM1) Sodium Channel Blockers; Nav1.7 (PN1/hNE-Na) Sodium Channel Blockers; Signal Transduction Modulators	CN1CCN(CC1)CCCN1c2ccccc2Sc2c1cc(cc2)C(F)(F)F	C21H24F3N3S	407.5			GHDDI384P0026	O06
100	0	0	0	0	psychoactive drugs	Drugs Acting on 5-Hydroxytryptamine Receptors; Drugs Acting on Dopamine Receptors; Signal Transduction Modulators	COc1ccccc1N1CCN(CCCCn2c3ccc(CCN4CCC(CC4)C(=O)c4ccc(F)cc4)cc3sc2=O)CC1	C36H43FN4O3S	630.82			GHDDI384P0027	K19
100	0	0	0	Z 6568	psychoactive drugs	Beta adrenergic receptor; Blocker; Calcium Channel Blockers; Calcium channel Antagonist; Signal Transduction Modulators; beta-Adrenoceptor Antagonists	CCOC(=O)C1=C(C)NC(CN(C)CC(C)(C)NCC(O)COc2ccccc2OC)=C(C1c1cccc(c1)[N+]([O-])=O)C(=O)OCC	C34H46N4O9	654.761			GHDDI384P0027	A22
100	0	0	0	MDL 102588	psychoactive drugs	Ionotropic glutamate receptor NMDA Antagonist	c1ccc(cc1)CCCC(C1=NCCN1)Oc1ccccc1OCc1ccccc1	C26H28N2O2	400.522			GHDDI384P0028	F18
100	0	0	0	sertraline hydrochloride	psychoactive drugs	5 Hydroxytryptamine uptake inhibitor; 5-HT Reuptake Inhibitors; 5-Hydroxytryptamine transporter Inhibitor; Signal Transduction Modulators	CN[C@@H]1CC[C@@H](c2c1cccc2)c1ccc(c(c1)Cl)Cl	C17H17Cl2N	306.23			GHDDI384P0029	M04
100	0	0	0	0	psychoactive drugs	Adrenergic transmitter uptake inhibitor; Neurotransmitter uptake inhibitor; Norepinephrine Reuptake Inhibitors; Norepinephrine transporter Inhibitor; Signal Transduction Modulators	CN(CC1CCc2c(C1=O)cccc2)C	C13H17NO	203.285	AAA095637	CBR-001-572-239-1	GHDDI384P0012	K18
100	0	0	0	WF-516	psychoactive drugs	5-HT Reuptake Inhibitors; 5-HT1A Receptor Antagonists; 5-Hydroxytryptamine 1A receptor; 5-Hydroxytryptamine transporter Antagonist; Inhibitor; Signal Transduction Modulators	Cc1nnc(o1)-c1cc2c(OC[C@@H](O)CN3CCC(CC3)c3ccc(Cl)c(Cl)c3)cccc2o1	C25H25Cl2N3O4	502.39	AAA083692	CBR-001-633-190-1	GHDDI384P0019	A11
100	0	0	0	ELZASONAN	psychoactive drugs	5 Hydroxytryptamine 1B receptor antagonist; 5 Hydroxytryptamine 1D receptor antagonist; 5-HT1B Antagonists; 5-HT1D Antagonists; 5-Hydroxytryptamine 1B receptor Antagonist; Signal Transduction Modulators	CN1CCN(CC1)c1ccccc1/C=C/1\SCCN(C1=O)c1ccc(c(c1)Cl)Cl	C22H23Cl2N3OS	448.41	AAA082524	CBR-001-584-074-1	GHDDI384P0003	H10
100	0	0	0	TAK-070	psychoactive drugs	AMYLOID PROTEIN DEPOSITION INHIBITOR; BETA SECRETASE 1 INHIBITOR; beta-Secretase 1 (BACE1) Inhibitors	CN(CCC1CCc2c(C1)ccc(c2)OCc1ccc(cc1)c1ccccc1)C	C27H31NO	385.551	AAA095742	CBR-001-593-133-6	GHDDI384P0012	H22
100	0	0	0	thioridazine	psychoactive drugs	Acetylcholine receptor antagonist; Alpha adrenoreceptor antagonist; Dopamine D2 Antagonists; Dopamine receptor Inhibitor; Dopamine receptor antagonist; Mucosa Associated Lymphoid Tissue Lymphoma Translocation Protein 1 (MALT1) Inhibitors; Nicotinic alpha7 Receptor Ligands; Signal Transduction Modulators	CSc1ccc2c(c1)N(CCC1CCCCN1C)c1c(S2)cccc1	C21H26N2S2	370.57	AAA096793	CBR-001-586-904-2	GHDDI384P0015	J06
100	0	0	0	Fluspirilene	psychoactive drugs	Alpha adrenergic receptor Antagonist; Dopamine D2 Antagonists; Signal Transduction Modulators	Fc1ccc(cc1)C(c1ccc(cc1)F)CCCN1CCC2(CC1)C(=O)NCN2c1ccccc1	C29H31F2N3O	475.584	AAA084613	CBR-001-586-542-6	GHDDI384P0008	J14
100	0	0	0	CLOCAPRAMINE	psychoactive drugs	5 Hydroxytryptamine receptor antagonist; Alpha adrenoreceptor agonist	Clc1ccc2c(c1)N(CCCN1CCC(CC1)(C(=O)N)N1CCCCC1)c1ccccc1CC2	C28H37ClN4O	481.08	AAA082845	CBR-001-601-543-3	GHDDI384P0004	K20
100	0	0	0	BMS-932481	psychoactive drugs	gamma-Secretase Modulators; Alzheimer's Dementia, Treatment of	CNc1nc(Nc2ccc(c(c2)OC)n2cnc(n2)C)nc2c1CC[C@H]2c1ccc(cc1)F	C24H24FN7O	445.502	AAA082494	CBR-001-704-016-3	GHDDI384P0003	L02
100	0	0	0	astemizole	psychoactive drugs	Histamine H1 Receptor Antagonists; Histamine H1 receptor Inhibitor; Histamine H1 receptor antagonist; Signal Transduction Modulators	COc1ccc(cc1)CCN1CCC(CC1)Nc1nc2c(n1Cc1ccc(cc1)F)cccc2	C28H31FN4O	458.581	AAA096259	CBR-001-586-279-0	GHDDI384P0013	L11
100	0	0	0	CARPIPRAMINE	psychoactive drugs	5-HT2A Antagonists; 5-Hydroxytryptamine 2 receptor Antagonist; Dopamine D2 receptor antagonist; Signal Transduction Modulators	NC(=O)C1(CCN(CC1)CCCN1c2ccccc2CCc2c1cccc2)N1CCCCC1	C28H38N4O	446.639	AAA085548	CBR-001-622-518-6	GHDDI384P0009	M06
100	0	0	0	Carbidopa	psychoactive drugs	Dopa decarboxylase Inhibitor	NN[C@](C(=O)O)(Cc1ccc(c(c1)O)O)C	C10H14N2O4	226.232	AAA096566	CBR-001-586-352-2	GHDDI384P0014	M17
100	0	0	0	SCH 211803	psychoactive drugs	Muscarinic M2 Antagonists; Muscarinic M2 receptor antagonist; Muscarinic acetylcholine receptor M2 Antagonist; Signal Transduction Modulators	Cc1cccc(C(=O)N2CCC(CC2)N2CCC(Cc3ccc(cc3)S(=O)(=O)c3cccc(Cl)c3)CC2)c1N	C31H36ClN3O3S	566.16	AAA082687	CBR-001-601-689-0	GHDDI384P0003	N05
100	0	0	0	Ozanimod	psychoactive drugs	Lysophospholipid edg1 (S1P1) Receptor Agonists; Lysophospholipid edg8 (S1P5) Receptor Agonists; Signal Transduction Modulators; Sphingosine 1-phosphate 1 receptor agonist; Sphingosine 1-phosphate 5 receptor agonist	OCCN[C@H]1CCc2c1cccc2c1noc(n1)c1ccc(c(c1)C#N)OC(C)C	C23H24N4O3	404.47	AAA093332	CBR-001-625-253-2	GHDDI384P0023	N14
100	0	0	0	Azeliragon	psychoactive drugs	Advanced glycosylation end product receptor antagonist; Antiamyloidogenic Agents; RAGE Receptor Antagonists; Signal Transduction Modulators	CCCCc1nc(cn1-c1ccc(Oc2ccc(Cl)cc2)cc1)-c1ccc(OCCCN(CC)CC)cc1	C32H38ClN3O2	532.13	AAA099242	CBR-001-598-984-1	GHDDI384P0018	O18
100	0	0	0	bithionol	skin disorder	Autotaxin inhibitor	Clc1cc(Sc2cc(Cl)cc(c2O)Cl)c(c(c1)Cl)O	C12H6Cl4O2S	356.04			GHDDI384P0026	F05
100	0	0	0	DNCB	skin disorder	Immunomodulator	[O-][N+](=O)c1ccc(c(c1)[N+](=O)[O-])Cl	C6H3ClN2O4	202.55			GHDDI384P0027	C18
