# Supplementary material for: Repurposing of a library for high-content screening of inhibitors against Echinococcus granulosus
Source: Parasit Vectors. 2024 Sep 3;17:373. doi: 10.1186/s13071-024-06456-6 (PMC11370232; doi:10.1186/s13071-024-06456-6)
Supplement: Supplementary file 3 — Additional file 3: Dataset S2. Summary of secondary hits from the Sigma-Aldrich LOPAC1280library. [file 13071_2024_6456_MOESM3_ESM.xlsx]

## Sheet: Sheet2
			Anti-echinicoccus activity
			Dose confirmaiton				Initiate hits
	Plate	384 well	50uM	10uM	2uM	0.5uM	50uM	drug type	Name	target	Class	Description
	B17	Sigma P13-16	100	100	0	0	100	cancer	Stattic	STAT3	Gene Regulation	Irreversible STAT3 activation inhibitor.
	B13	Sigma P13-16	100	100	0	0	100	Inflammation	Auranofin	inflammatory	Phosphrylation	Inhibits the release of inflammatory mediators from human macrophages, basophils, and pulmonary mast cells. Inhibits 5-lipoxygenase in human neutrophils. Is a potent inhibitor of selenoenzyme thioredoxin reductase (TrxR). Auranofin inhibits IKB kin...
	K17	Sigma P13-16	100	100	0	0	100	cancer	Bay 11-7082	IKB-alpha	Phosphorylation	Inhibitor of cytokine-induced IKB-alpha phosphorylation
	I22	Sigma P13-16	100	100	0	0	100	cancer	Pifithrin-μ	p53 binding	Apoptosis	Anti-apoptotic; inhibits p53 binding to mitochodria as well as Bcl-xL and Bcl-2 proteins. Does not affect transcriptional functions of p53.
	N17	Sigma P13-16	100	100	0	0	100	anti-parasite, natural product,	Sanguinarine chloride	Na+/K+ ATPase	Ion Pump	Inhibitor of Mg2+ and Na+/K+-ATPase; isolated from the leaves and stems of Macleaya cordata and microcarpa
	G10	Sigma P9-12	100	100	0	0	100	cancer	ML240	AAA ATPase p97	Cell Signaling and Neuroscience	ML240 is a selective, ATP-competetive inhibitor of AAA ATPase p97, also called valosine containing protein (VCP).
	I07	Sigma P13-16	100	100	0	0	94	female sex hormone	Lasofoxifene tartrate	estrogen receptor modulator	Estrogen	Lasofoxifene is a third-generation selective estrogen receptor modulator (SERM).
	P16	Sigma P1-4	100	100	0	0	74	anti-microbial	Calcimycin	Ca2+	Intracellular Calcium	Ca2+ ionophore used to potentiate responses to NMDA, but not quisqualate glutamate receptors
	H06	Sigma P1-4	100	50	0	0	79	Cancer	Calmidazolium chloride	Ca2+ATPase	Intracellular Calcium	Potent inhibitor of calmodulin activation of phosphodiesterase; strongly inhibits calmodulin-dependent Ca2+-ATPase
	L06	Sigma P13-16	100	0	0	0	100	psychoactive drugs	Thioridazine hydrochloride	dopamine receptor antagonist	Dopamine	Dopamine receptor antagonist; Ca2+ channel antagonist; antipsychotic
	H06	Sigma P13-16	100	0	0	0	100	psychoactive drugs	Trifluoperazine dihydrochloride	dopamine receptor antagonist	Dopamine	Calmodulin antagonist; dopamine receptor antagonist; antipsychotic; sedative
	M19	Sigma P1-4	100	0	0	0	100	anti-microbial	Arbidol hydrochloride	Antiviral	Antiviral	Arbidol is a broad-spectrum antiviral that has demonstrated activity against a number of enveloped and non-enveloped viruses, and is used clinically to treat influenza
	E08	Sigma P1-4	100	0	0	0	100	Cancer	Bay 11-7085	IkB-alpha	Cell Cycle	Inhibits cytokine induced IkB (Inhibitor of NFkB) phosphorylation
	H22	Sigma P5-8	100	0	0	0	100	cancer	Idarubicin	DNA topoisomerase	DNA Metabolism	Antineoplastic
	C03	Sigma P9-12	100	0	0	0	100	psychoactive drugs	AEG 3482	HSP90	Heat Shock Proteins	AEG3284 is a compound that binds to HSP90, leading to heat shock factor 1 (HSF1) dependent expression of HSP70, an endogenous inhibitor of JNK activity
	C21	Sigma P9-12	100	0	0	0	100	cardiovascular	NNC 55-0396	T-type calcium channel inhibitor	Ca2+ Channel	Selective T-type calcium channel inhibitor.
	N12	Sigma P9-12	100	0	0	0	100	cancer, natural product	Parthenolide	Serotonin	Serotonin	Inhibits serotonin release from platelets; inhibits production of leukotriene B4 and thromboxane B2
	A12	Sigma P9-12	100	0	0	0	100	cancer	Piperlongumine	GSTP1	Apoptosis	Piperlongumine selectively kills cancer cells regardless of p53 status without harming normal cells. It binds to and inihbits proteins known to regulate oxidative stress
	I09	Sigma P9-12	100	0	0	0	90	psychoactive drugs	Indatraline hydrochloride	Dopamine 'Reuptake	Dopamine	Potent inhibitor of dopamine, norepinephrine and serotonin reuptake
	B08	Sigma P13-16	100	0	0	0	76	cancer	Tamoxifen citrate	Anti-estrogen	Phosphorylation	Anti-estrogen; relatively selective protein kinase C inhibitor
