# Supplementary material for: Repurposing of a library for high-content screening of inhibitors against Echinococcus granulosus
Source: Parasit Vectors. 2024 Sep 3;17:373. doi: 10.1186/s13071-024-06456-6 (PMC11370232; doi:10.1186/s13071-024-06456-6)
Supplement: Supplementary file 4 — Additional file 4: Dataset S3. Summary of secondary hits from the SelleckChem library. [file 13071_2024_6456_MOESM4_ESM.xlsx]

## Sheet: Sheet2
			Dose confirmaiton				Initiate hits
	Plate	384 well	50uM	10uM	2uM	0.5uM	50uM	drug type	Name	target	Class	Description
			Anti-echinicoccus activity
	G18	selleckP13-16	100	100	100	100	100	Cancer	Daunorubicin HCl	Topoisomerase	DNA Damage	Daunorubicin HCl inhibits both DNA and RNA synthesis and inhibits <b>DNA</b> synthesis with <b>K<sub>i</sub></b> of 0.02 μM in a cell-free assay.
	P19	selleckP1-4	100	100	100	100	100	Cancer	Doxorubicin (Adriamycin)	Topoisomerase	DNA Damage	Doxorubicin (Adriamycin) is an antibiotic agent that inhibits <b>DNA topoisomerase II</b> and induces DNA damage and apoptosis in tumor cells.
	A04	selleckP1-4	100	100	100	100	100		Idarubicin HCl	Topoisomerase	DNA Damage	(7S,9S)-9-acetyl-7-((2R,4S,5S,6S)-4-amino-5-hydroxy-6-methyl-tetrahydro-2H-pyran-2-yloxy)-6,9,11-trihydroxy-7,8,9,10-tetrahydrotetracene-5,12-dione hydrochloride
	K11	selleckP1-4	100	100	100	100	100	Cancer	Obatoclax Mesylate (GX15-070)	Bcl-2	Apoptosis	Obatoclax Mesylate (GX15-070) is an antagonist of <b>Bcl-2</b> with <b>K<sub>i</sub></b> of 0.22 μM in a cell-free assay, can assist in overcoming MCL-1 mediated resistance to apoptosis. Phase 3.
	P06	selleckP1-4	100	100	100	100	100	Cancer	Pirarubicin	Topoisomerase	DNA Damage	Pirarubicin is an anthracycline antibiotic, and also a DNA/RNA synthesis inhibitor by intercalating into DNA and interacts with <b>topoisomerase II</b>, used as an antineoplastic agent.
	H07	selleckP25-27	100	100	100	100	100	Cancer	Epirubicin HCl	Topoisomerase	DNA Damage	Epirubicin HCl, a semisynthetic L-arabino derivative of doxorubicin, is an antineoplastic agent by inhibiting Topoisomerase.
	B21	selleckP13-16	100	100	100	0	97	Cancer	IMD 0354	IκB/IKK	NF-κB	IMD-0354 is an <b>IKKβ</b> inhibitor and blocks IκBα phosphorylation in <b>NF-κB</b> pathway.
	H14	selleckP1-4	100	100	0	0	100	anti-parasite	Elaiophylin	Others	Plasmodium falciparum	Elaiophylin shows <b>antiprotozoal</b> activity against Plasmodium falciparum K1a and Trypanosoma brucei brucei GUTat 3.1 strains with <b>IC50</b> of 0.36 μM and 0.45 μM, respectively.
	L16	selleckP17-20	100	100	0	0	100	Cancer	NSC697923	E2 conjugating	Ubiquitin	NSC697923 is a cell-permeable and selective inhibitor of the <b>Ub-conjugating enzyme (E2)</b> complex Ubc13-Uev1A.
	O20	selleckP17-20	100	100	0	0	100	Cancer	Pefloxacin Mesylate Dihydrate	Topoisomerase	DNA Damage	Pefloxacin Mesylate Dihydrate is the third generation of fluoroquinolone class of antibacterials, which inhibits Topoisomerase II activity and DNA replication.
	H03	selleckP17-20	100	100	0	0	100	psychoactive drugs	Penfluridol	Dopamine Receptor	Neuronal Signaling	Penfluridol is a highly potent, first generation diphenylbutylpiperidine antipsychotic.
	G11	selleckP17-20	100	100	0	0	100	anti-microbial	Zinc Pyrithione	Proton Pump	Transmembrane Transporters	Zinc pyrithione is an antifungal and antibacterial agent disrupting membrane transport by blocking the <b>proton pump</b>.
	F11	selleckP21-24	100	100	0	0	100	Cancer	MI-2 (MALT1 inhibitor)	MALT1	protease, anticancer	MI-2 (MALT1 inhibitor) is an irreversible <b>MALT1</b> inhibitor with <b>IC50</b> of 5.84 μM.
	I17	selleckP21-24	100	100	0	0	100	Cancer	SF1670	PTEN	Cancer	SF1670 is a highly potent and specific <b>PTEN</b> inhibitor with IC50 of 2 μM.
	K03	selleckP25-27	100	100	0	0	100	Cancer	DBeQ	p97	Ubiquitin	DBeQ is a selective, potent, reversible, and ATP-competitive <b>p97</b> inhibitor with <b>IC50</b> of 1.5 μM.
	M21	selleckP9-12	100	100	0	0	98	Cancer	Degrasyn (WP1130)	Bcr-Abl	Angiogenesis	Degrasyn (WP1130) is a selective <b>deubiquitinase</b> (DUB: USP5, UCH-L1, USP9x, USP14, and UCH37) inhibitor and also suppresses Bcr/Abl, also a JAK2 transducer (without affecting 20S proteasome) and activator of transcription (STAT).
	I14	selleckP1-4	100	100	0	0	94	Cancer	Celastrol	Proteasome	Proteases	Celastrol is a potent <b>proteasome</b> inhibitor for the chymotrypsin-like activity of a purified 20S proteasome with <b>IC50</b> of 2.5 μM.
	A10	selleckP25-27	100	100	0	0	88	Cancer	BGT226 (NVP-BGT226)	PI3K	PI3K/Akt/mTOR	BGT226 (NVP-BGT226) is a novel class I <b>PI3K</b>/<b>mTOR</b> inhibitor for PI3Kα/β/γ with <b>IC50</b> of 4 nM/63 nM/38 nM. Phase 1/2.
	C19	selleckP13-16	100	100	0	0	80		TAME	APC	Cell Cycle	Tosyl-L-Arginine Methyl Ester (TAME) is an <b>APC</b> inhibitor.
	G09	selleckP21-24	100	50	0	0	100	Cancer	Beta-Lapachone	Topoisomerase	DNA Damage	Beta-Lapachone is a selective <b>DNA topoisomerase I</b> inhibitor, exhibiting no inhibitory activities against DNA topoisomerase II or ligase. Phase 2.
	O17	selleckP13-16	100	40	0	0	100	psychoactive drugs	JTC-801	Opioid Receptor	Neuronal Signaling	JTC-801 is a selective <b>opioid receptor-like1 (ORL1) receptor</b> antagonist with <b>IC50</b> of 94 nM, weakly inhibits receptors δ, κ, and μ.
	G19	selleckP25-27	100	40	0	0	100	Cancer	Bardoxolone Methyl	IκB/IKK	NF-κB	Bardoxolone Methyl is an <b>IKK</b> inhibitor, showing potent proapoptotic and anti-inflammatory activities. Phase 3.
	K11	selleckP13-16	100	20	0	0	100	Cancer	CHIR-124	Chk	Cell Cycle	CHIR-124 is a novel and potent <b>Chk1</b> inhibitor with <b>IC50</b> of 0.3 nM in a cell-free assay. It shows 2,000-fold selectivity against Chk2, 500- to 5,000-fold less activity against CDK2/4 and Cdc2.
	C03	selleckP1-4	100	0	0	0	100	Cancer	Afatinib (BIBW2992)	EGFR	Protein Tyrosine Kinase	Afatinib (BIBW2992) irreversibly inhibits EGFR/HER2 including <b>EGFR(wt)</b>, <b>EGFR(L858R)</b>, EGFR(L858R/T790M) and HER2 with <b>IC50</b> of 0.5 nM, 0.4 nM, 10 nM and 14 nM in cell-free assays, respectively; 100-fold more active against Gefitinib-resistant L858R-T790M EGFR mutant.
	O21	selleckP1-4	100	0	0	0	100	Cancer	Foretinib (GSK1363089)	c-Met	Protein Tyrosine Kinase	Foretinib (GSK1363089) is an ATP-competitive inhibitor of HGFR and VEGFR, mostly for <b>Met</b> and <b>KDR</b> with <b>IC50</b> of 0.4 nM and 0.9 nM in cell-free assays. Less potent against Ron, Flt-1/3/4, Kit, PDGFRα/β and Tie-2, and little activity to FGFR1 and EGFR. Phase 2.
	L11	selleckP1-4	100	0	0	0	100	Cancer	WZ3146	EGFR	Protein Tyrosine Kinase	WZ3146 is a mutant-selective irreversible inhibitor of <b>EGFR(L858R)</b> and <b>EGFR(E746_A750)</b> with <b>IC50</b> of 2 nM and 2 nM; does not inhibit ERBB2 phosphorylation (T798I).
	G08	selleckP21-24	100	0	0	0	100		AT13148	Akt	PI3K/Akt/mTOR	AT13148 is an oral, ATP-competitive, multi-<b>AGC kinase</b> inhibitor with <b>IC50</b> of 38 nM/402 nM/50 nM, 8 nM, 3 nM, and 6 nM/4 nM for <b>Akt1/2/3</b>, <b>p70S6K</b>, <b>PKA</b>, and <b>ROCKI/II</b>, respectively. Phase 1._x000D_
	E19	selleckP21-24	100	0	0	0	100	Cancer	EHop-016	Rho	Cell Cycle	EHop-016 is a specific <b>Rac GTPase</b> inhibitor with <b>IC50</b> of 1.1 μM for Rac1 in MDA-MB-435 and MDA-MB-231 cells, equally potent inhibition for Rac3.
	G18	selleckP21-24	100	0	0	0	100	hypercholesterolemia	Lomitapide	microsomal triglyceride transfer protein (MTP)	hypercholesterolemia.	Lomitapide is a potent <b>microsomal triglyceride transfer protein (MTP)</b> inhibitor, used in the treatment of familial hypercholesterolemia.
	C22	selleckP25-27	100	0	0	0	100	Cancer	CX-6258 HCl	Pim	JAK/STAT	CX-6258 HCl is a potent, orally efficacious pan-<b>Pim kinase</b> inhibitor with <b>IC50</b> of 5 nM, 25 nM and 16 nM for Pim1, Pim2, and Pim3, respectively._x000D_
	C03	selleckP9-12	100	0	0	0	100	Heart	Dronedarone HCl	Potassium Channel	Transmembrane Transporters, heart	Dronedarone HCl is a therapy for the treatment of patients with paroxysmal and persistent atrial fibrillation or atrial flutter.
	I07	selleckP9-12	100	0	0	0	100	Diabetes	LY2608204	glucokinase	Diabetes	LY2608204 activates <b>glucokinase (GK)</b> with <b>EC50</b> of 42 nM. Phase 2.
	L12	selleckP21-24	100	0	0	0	98		AT7519 HCl	CDK	Cell Cycle	AT7519 HCl is a multi-<b>CDK</b> inhibitor for CDK1, 2, 4, 6 and 9 with <b>IC50</b> of 10-210 nM in cell-free assays. It is less potent to CDK3 and little active to CDK7. Phase 2._x000D_
	E08	selleckP21-24	100	0	0	0	95	Cancer	CL-387785 (EKI-785)	EGFR	Protein Tyrosine Kinase	CL-387785 (EKI-785) is an irreversible, and selective <b>EGFR</b> inhibitor with <b>IC50</b> of 370 pM. _x000D_
	K07	selleckP25-27	100	0	0	0	90	Cancer	Darapladib (SB-480848)	Phospholipase (e.g.	Metabolism	Darapladib (SB-480848) is a reversible <b>lipoprotein-associated phospholipase A2 (Lp-PLA2)</b> inhibitor with <b>IC50</b> of 0.25 nM. Phase 3._x000D_
	N12	selleckP21-24	100	0	0	0	81	Cancer	Afatinib (BIBW2992) Dimaleate	EGFR	Protein Tyrosine Kinase	Afatinib (BIBW2992) Dimaleate irreversibly inhibits <b>EGFR/HER2</b> including <b>EGFR(wt)</b>, <b>EGFR(L858R)</b>, EGFR(L858R/T790M) and HER2 with IC50 of 0.5 nM, 0.4 nM, 10 nM and 14 nM, respectively; 100-fold more active against Gefitinib-resistant L858R-T790M EGFR mutant._x000D_
	J06	selleckP17-20	100	0	0	0	57	Cancer	Ceritinib (LDK378)	ALK	Protein Tyrosine Kinase	Ceritinib (LDK378) is potent inhibitor against <b>ALK</b> with <b>IC50</b> of 0.2 nM in cell-free assays, shows 40- and 35-fold selectivity against IGF-1R and InsR, respectively. Phase 3.
	M19	selleckP5-8	100	0	0	0	54	anti-parasite	Nitazoxanide	Others	antiprotozoal agent	Nitazoxanide is a synthetic nitrothiazolyl-salicylamide derivative and an antiprotozoal agent. (IC50 for canine influenza virus ranges from 0.17 to 0.21 μM)
	I04	selleckP13-16	100	100			85	Cancer	Tyrphostin 9	EGFR	Protein Tyrosine Kinase	Tyrphostin 9 is firstly designed as an <b>EGFR</b> inhibitor with <b>IC50</b> of 460 μM, but is also found to be more potent to <b>PDGFR</b> with <b>IC50</b> of 0.5 μM.
